# Supplementary material for: Vitamin C controls neuronal necroptosis under oxidative stress
Source: Redox Biol. 2019 Dec 16;29:101408. doi: 10.1016/j.redox.2019.101408 (PMC6938857; doi:10.1016/j.redox.2019.101408)
Supplement: Data Profile [file mmc1.xml]

<?xml version="1.0" encoding="UTF-8" standalone="no"?><data:data><datasets><author>frnualart@udec.cl</author><type>1</type><dataset><name>VITAMIN C CONTROLS NEURONAL NECROPTOSIS UNDER OXIDATIVE STRESS</name><caption/><description>The original images of each figure are attached</description><filetype><name/></filetype><filesize/><source>0</source><sourcename>Original Data</sourcename><access><type>1</type><name>Data available in data repository</name><reponame>Mendeley Data</reponame><PersistentId>10.17632/zzzbx5w6y9.1</PersistentId><deeplinkurl>https://data.mendeley.com/datasets/zzzbx5w6y9/draft?a=e53ff443-cf4b-4ce9-8cd8-9f6788740563</deeplinkurl></access></dataset></datasets></data:data>
